# Supplementary material for: Distribution and Pathogenicity of Two Cutthroat Trout Virus (CTV) Genotypes in Canada
Source: Viruses. 2021 Aug 31;13(9):1730. doi: 10.3390/v13091730 (PMC8472430; doi:10.3390/v13091730)
Supplement: Supplementary file 1 [file viruses-13-01730-s001.zip]

Archive with 2 entries (2 files):
- supplemental files/Supplemental file2_rev_RT-qPCR Results.xlsx
- supplemental files/Supplemental file3_rev_Histopathology Results.xlsx
