# Supplementary material for: Distribution and Pathogenicity of Two Cutthroat Trout Virus (CTV) Genotypes in Canada
Source: Viruses. 2021 Aug 31;13(9):1730. doi: 10.3390/v13091730 (PMC8472430; doi:10.3390/v13091730)
Supplement: Supplementary file 1 [file viruses-13-01730-s001.zip › supplemental files/Supplemental file2_rev_RT-qPCR Results.xlsx]

## Sheet: CTV-2 RT-qPCR LOD
Determination of the limit of detection for the Western Canada CTV-2 RT-qPCR assay. The Artificial Postive Control (APC) was diluted from 105 copies/reaction (c/rxn) to 1 c/rxn. Twelve replicates were run for each dilution. The equation for the line was y=-3.5484 + 37.577 (R2 = 0.9981). The analytical limit of detection, defined as the concentration in which the APC was detected in >50% of the re…
Table 1. Ct values
Theoretical copies	Replicates
	1	2	3	4	5	6	7	8	9	10	11	12
100000	19.6237	20.0117	19.7444	20.3096	19.6949	19.6649	19.3932	19.9471	19.7466	19.7243	19.7639	19.8945
10000	23.3603	23.2328	22.9517	23.4742	23.1117	23.3058	23.5155	23.9383	23.0048	23.1847	23.336	23.4248
1000	26.7616	27.3482	26.7718	27.1007	26.7221	26.6026	27.6121	26.8204	27.1248	27.1221	27.0071	27.0222
100	30.7807	30.5622	30.1966	30.7158	30.5717	30.415	29.8149	29.714	30.2187	30.5319	30.2123	30.6101
50	31.7221	30.9548	31.9132	31.7001	31.4475	31.6139	31.683	31.5221	32.3229	32.7134	32.6583	31.9061
10	34.6202	33.9306	32.81	33.8801	NoCt	34.7834	36.6129	34.2734	33.964	33.8456	NoCt	34.3572
5	35.2167	34.0366	NoCt	NoCt	35.7406	35.4283	35.4924	NoCt	33.3528	33.8123	33.3164	35.659
1	NoCt	NoCt	NoCt	NoCt	NoCt	NoCt	NoCt	NoCt	NoCt	NoCt	NoCt	35.6504
Table 2. Copies/rxn
Theoretical copies	Replicates
	1	2	3	4	5	6	7	8	9	10	11	12
100000	39594.9	30783.5	36613.9	25372	37807.7	38551.9	45983.8	32101	36560.3	37094.5	36152.3	33214.7
10000	3504.33	3806.58	4568.27	3254.71	4117.78	3630.52	3168.63	2408.33	4413.54	3927.38	3560.05	3360.84
1000	385.543	263.486	383.001	309.392	395.537	427.442	222.01	371.11	304.583	305.113	328.762	325.56
100	28.4066	32.7327	41.4974	29.6279	32.5323	36.0134	53.1598	56.7591	40.9082	33.3834	41.0784	31.7318
50	15.4213	25.3723	13.6221	15.6423	18.4286	16.5431	15.8168	17.558	10.4424	8.10503	8.40013	13.6852
10	2.35169	3.67888	7.61229	3.80141	NoCt	2.11537	0.645367	2.94522	3.60005	3.88765	NoCt	2.78928
5	1.59686	3.43441	NoCt	NoCt	1.13666	1.392	1.33531	NoCt	5.35242	3.97257	5.48032	1.19848
1	NoCt	NoCt	NoCt	NoCt	NoCt	NoCt	NoCt	NoCt	NoCt	NoCt	NoCt	1.20518
Table 3. Detection sensitivity and quantitative ability
Theoretical copies	Detection sensitivity	Quantitative ability
		Mean	Std. Dev.	%CV
100000	12/12 (100%)	35819.2	5108.15	14.2609
10000	12/12 (100%)	3643.41	586.901	16.1085
1000	12/12 (100%)	335.128	59.4338	17.7346
100	12/12 (100%)	38.1526	9.02485	23.6546
50	12/12 (100%)	14.9198	4.71886	31.6282
10	10/12 (83%)	3.34272	1.79952	53.8339
5	9/12 (75%)	2.76656	1.81567	65.6291
1	1/12 (8.3%)	1.20518

## Sheet: Conspecific cohab trial
RT-qPCR results from the conspecific cohabitation trial. Ct values, copies/reaction (c/rxn), and copies/ng RNA (c/ng RNA) are given for each sample. NS denotes no sample and NR denotes sample not run.
Sample No.	Tank	Species	Status	Weeks post-injection	Treatment	Mean kidney Ct	Mean kidney c/rxn	Mean kidney c/ng RNA	Log10 mean kidney c/ng RNA	Mean mucus Ct	Mean mucus c/rxn
37	B06	Chinook	Sample	1	Donor	25.7377	1533.08	6.25355	0.796126	30.8708	50.0448
38	B06	Chinook	Sample	1	Donor	24.5306	3428.12	14.2138	1.15271	29.0456	168.965
39	B06	Chinook	Sample	1	Donor	25.0915	2358.63	9.70551	0.987019	27.5634	453.905
43	B07	Chinook	Sample	1	Donor	25.7334	1537.43	6.27163	0.797381	28.7592	204.521
44	B07	Chinook	Sample	1	Donor	23.1636	8528.2	36.0201	1.55654	26.4005	985.486
45	B07	Chinook	Sample	1	Donor	25.8547	1418.07	5.77528	0.761573	27.6373	432.075
40	B06	Chinook	Sample	1	Sentinel	NoCt				NoCt
41	B06	Chinook	Sample	1	Sentinel	NoCt				NoCt
42	B06	Chinook	Sample	1	Sentinel	NoCt				NoCt
46	B07	Chinook	Sample	1	Sentinel	NoCt				NoCt
47	B07	Chinook	Sample	1	Sentinel	NoCt				36.1752	1.45724
48	B07	Chinook	Sample	1	Sentinel	NoCt				NoCt
85	B06	Chinook	Sample	2	Donor	25.9666	1316.14	5.35203	0.728518	28.6094	225.998
86	B06	Chinook	Sample	2	Donor	24.0421	4747.92	19.8166	1.29703	25.9574	1324.2
87	B06	Chinook	Sample	2	Donor	25.3671	1962.8	8.04667	0.905616	25.231	2149.22
91	B07	Chinook	Sample	2	Donor	25.6298	1647.41	6.7297	0.827996	30.2037	78.0722
92	B07	Chinook	Sample	2	Donor	26.0281	1263.27	5.13276	0.710351	30.3998	68.5042
93	B07	Chinook	Sample	2	Donor	25.294	2060.76	8.45659	0.927195	22.6785	11784.4
88	B06	Chinook	Sample	2	Sentinel	NoCt				NoCt
89	B06	Chinook	Sample	2	Sentinel	NoCt				36.1193	1.51254
90	B06	Chinook	Sample	2	Sentinel	NoCt				NoCt
94	B07	Chinook	Sample	2	Sentinel	NoCt				35.377	2.48098
95	B07	Chinook	Sample	2	Sentinel	NoCt				NoCt
96	B07	Chinook	Sample	2	Sentinel	NoCt				38.0205	0.425841
157	B06	Chinook	Sample	4	Donor	27.8267	380.825	1.51012	0.179012	NoCt
158	B06	Chinook	Sample	4	Donor	27.2484	559.951	2.23787	0.349834	NoCt
159	B06	Chinook	Sample	4	Donor	27.1894	582.424	2.32954	0.36727	35.2079	2.77712
163	B07	Chinook	Sample	4	Donor	27.953	350.079	1.38583	0.141711	32.222	20.3296
164	B07	Chinook	Sample	4	Donor	27.0222	651.12	2.61021	0.416675	32.3617	18.5217
165	B07	Chinook	Sample	4	Donor	28.6176	224.762	0.881784	-0.054638	26.8395	735.452
160	B06	Chinook	Sample	4	Sentinel	NoCt				NoCt
161	B06	Chinook	Sample	4	Sentinel	NoCt				NoCt
162	B06	Chinook	Sample	4	Sentinel	NoCt				NoCt
166	B07	Chinook	Sample	4	Sentinel	NoCt				NoCt
167	B07	Chinook	Sample	4	Sentinel	NoCt				33.9853	6.27442
168	B07	Chinook	Sample	4	Sentinel	NoCt				35.71	1.98706
229	B06	Chinook	Sample	6	Donor	29.3894	134.359	0.52164	-0.282629	32.0805	22.3407
230	B06	Chinook	Sample	6	Donor	29.9396	93.1008	0.358777	-0.445176	34.4639	4.56038
231	B06	Chinook	Sample	6	Donor	29.425	131.206	0.509152	-0.293153	NoCt
235	B07	Chinook	Sample	6	Donor	29.0985	163.113	0.635772	-0.196698	33.4215	9.13725
236	B07	Chinook	Sample	6	Donor	29.8769	97.0781	0.374421	-0.426639	NoCt
237	B07	Chinook	Sample	6	Donor	28.1737	302.18	1.19265	0.0765127	32.2481	19.9789
232	B06	Chinook	Sample	6	Sentinel	NoCt				NoCt
233	B06	Chinook	Sample	6	Sentinel	NoCt				NoCt
234	B06	Chinook	Sample	6	Sentinel	NoCt				36.8771	0.91267
238	B07	Chinook	Sample	6	Sentinel	NoCt				NoCt
239	B07	Chinook	Sample	6	Sentinel	NoCt				NoCt
240	B07	Chinook	Sample	6	Sentinel	NoCt				NoCt
325	B06	Chinook	Sample	12	Donor	31.674	29.294	0.11027	-0.957542	NoCt
326	B06	Chinook	Sample	12	Donor	31.2549	38.7377	0.146648	-0.833724	NS
327	B06	Chinook	Sample	12	Donor	29.6662	111.717	0.432111	-0.364405	NoCt
331	B07	Chinook	Sample	12	Donor	32.9738	12.3153	0.04555	-1.34151	NoCt
332	B07	Chinook	Sample	12	Donor	28.7893	200.448	0.78457	-0.105368	34.765	3.73101
333	B07	Chinook	Sample	12	Donor	30.4142	67.8499	0.259795	-0.585369	NoCt
328	B06	Chinook	Sample	12	Sentinel	30.6014	59.8907	0.22874	-0.640659	33.5182	8.56722
329	B06	Chinook	Sample	12	Sentinel	29.5611	119.822	0.464121	-0.333369	NoCt
330	B06	Chinook	Sample	12	Sentinel	NoCt				NoCt
334	B07	Chinook	Sample	12	Sentinel	NoCt				NoCt
335	B07	Chinook	Sample	12	Sentinel	36.2044	1.42911	0.0050597	-2.29587	NoCt
336	B07	Chinook	Sample	12	Sentinel	NoCt				NoCt
373	B06	Chinook	Sample	14	Donor	29.3875	134.529	0.522313	-0.28207	30.5039	63.9104
374	B06	Chinook	Sample	14	Donor	31.3276	36.9057	0.139575	-0.855191	NoCt
375	B06	Chinook	Sample	14	Donor	28.7731	202.634	0.793301	-0.100562	31.6898	28.9884
379	B07	Chinook	Sample	14	Donor	28.0513	327.857	1.29614	0.112652	NoCt
380	B07	Chinook	Sample	14	Donor	30.2194	77.2569	0.296595	-0.527836	28.547	235.596
381	B07	Chinook	Sample	14	Donor	32.5089	16.79	0.062492	-1.20418	NoCt
376	B06	Chinook	Sample	14	Sentinel	NoCt				35.6696	2.04137
377	B06	Chinook	Sample	14	Sentinel	28.9228	183.383	0.716481	-0.144795	33.773	7.22876
378	B06	Chinook	Sample	14	Sentinel	35.4218	2.40802	0.00861623	-2.06468	31.4926	33.0617
382	B07	Chinook	Sample	14	Sentinel	NoCt				NoCt
383	B07	Chinook	Sample	14	Sentinel	NoCt				34.9146	3.3769
384	B07	Chinook	Sample	14	Sentinel	30.8906	49.3868	0.187886	-0.726106	34.9095	3.38838
445	B06	Chinook	Sample	16	Donor	30.5537	61.8221	0.236269	-0.626594	34.7593	3.74539
446	B06	Chinook	Sample	16	Donor	32.4304	17.6926	0.0659215	-1.18097	34.5789	4.22398
447	B06	Chinook	Sample	16	Donor	32.253	19.9134	0.0743741	-1.12858	35.2569	2.68783
451	B07	Chinook	Sample	16	Donor	30.9285	48.1555	0.183107	-0.737294	29.8496	98.8601
452	B07	Chinook	Sample	16	Donor	35.194	2.80304	0.0100606	-1.99737	34.8626	3.49612
453	B07	Chinook	Sample	16	Donor	29.3774	135.434	0.5259	-0.279097	NoCt
448	B06	Chinook	Sample	16	Sentinel	32.3236	18.9978	0.0708867	-1.14944	34.5958	4.17649
449	B06	Chinook	Sample	16	Sentinel	29.8239	100.567	0.388156	-0.410993	36.2102	1.42359
450	B06	Chinook	Sample	16	Sentinel	NoCt				34.338	4.95989
454	B07	Chinook	Sample	16	Sentinel	NoCt				30.4073	68.1603
455	B07	Chinook	Sample	16	Sentinel	NoCt				NoCt
456	B07	Chinook	Sample	16	Sentinel	NoCt				NoCt
517	B06	Chinook	Sample	18	Donor	30.9659	46.9682	0.178502	-0.748356	NoCt
518	B06	Chinook	Sample	18	Donor	33.2686	10.118	0.0372737	-1.4286	NoCt
519	B06	Chinook	Sample	18	Donor	27.9729	345.465	1.3672	0.135832	NoCt
523	B07	Chinook	Sample	18	Donor	31.1542	41.4277	0.157045	-0.803976	35.7084	1.98921
524	B07	Chinook	Sample	18	Donor	30.1986	78.3372	0.300827	-0.521683	36.7363	1.00245
525	B07	Chinook	Sample	18	Donor	32.147	21.372	0.0799363	-1.09726	NoCt
505	B04	Chinook	Sample	18	Donor Neg. Con.	NoCt				NR
506	B04	Chinook	Sample	18	Donor Neg. Con.	NoCt				NR
507	B04	Chinook	Sample	18	Donor Neg. Con.	NoCt				NR
511	B05	Chinook	Sample	18	Donor Neg. Con.	NoCt				NR
512	B05	Chinook	Sample	18	Donor Neg. Con.	NoCt				NR
513	B05	Chinook	Sample	18	Donor Neg. Con.	NoCt				NR
520	B06	Chinook	Sample	18	Sentinel	NoCt				NoCt
521	B06	Chinook	Sample	18	Sentinel	32.7246	14.5411	0.0539639	-1.2679	NoCt
522	B06	Chinook	Sample	18	Sentinel	34.5773	4.22848	0.0153039	-1.8152	35.5152	2.26268
526	B07	Chinook	Sample	18	Sentinel	NoCt				NoCt
527	B07	Chinook	Sample	18	Sentinel	NoCt				NoCt
528	B07	Chinook	Sample	18	Sentinel	NoCt				NoCt
508	B04	Chinook	Sample	18	Sentinel Neg. Con.	NoCt				NR
509	B04	Chinook	Sample	18	Sentinel Neg. Con.	NoCt				NR
510	B04	Chinook	Sample	18	Sentinel Neg. Con.	NoCt				NR
514	B05	Chinook	Sample	18	Sentinel Neg. Con.	NoCt				NR
515	B05	Chinook	Sample	18	Sentinel Neg. Con.	NoCt				NR
516	B05	Chinook	Sample	18	Sentinel Neg. Con.	NoCt				NR
133	Pt03	Pink	Sample	1	Donor	26.282	1066.54	4.31859	0.635342	32.1552	21.2556
134	Pt03	Pink	Sample	1	Donor	25.1068	2334.74	9.60524	0.982508	26.9277	693.454
135	Pt03	Pink	Sample	1	Donor	31.9357	24.6044	0.0922898	-1.03485	30.0251	87.9433
139	Pt04	Pink	Sample	1	Donor	26.3698	1005.91	4.06825	0.609407	32.0625	22.6101
140	Pt04	Pink	Sample	1	Donor	26.7238	794.425	3.19757	0.50482	29.9584	91.9434
141	Pt04	Pink	Sample	1	Donor	36.2742	1.3642	0.00482532	-2.31647	NoCt
136	Pt03	Pink	Sample	1	Sentinel	NoCt				NoCt
137	Pt03	Pink	Sample	1	Sentinel	NoCt				37.7038	0.525963
138	Pt03	Pink	Sample	1	Sentinel	NoCt				NoCt
142	Pt04	Pink	Sample	1	Sentinel	NoCt				NoCt
143	Pt04	Pink	Sample	1	Sentinel	NoCt				NoCt
144	Pt04	Pink	Sample	1	Sentinel	NoCt				NoCt
181	Pt03	Pink	Sample	2	Donor	28.3209	273.926	1.07898	0.0330152	NoCt
182	Pt03	Pink	Sample	2	Donor	24.4399	3641.89	15.1187	1.17951	37.2987	0.689024
183	Pt03	Pink	Sample	2	Donor	26.3608	1011.92	4.09302	0.612044	NoCt
187	Pt04	Pink	Sample	2	Donor	NoCt				NoCt
188	Pt04	Pink	Sample	2	Donor	33.4614	8.89743	0.032692	-1.48556	NoCt
189	Pt04	Pink	Sample	2	Donor	36.404	1.25111	0.00441753	-2.35482	NoCt
184	Pt03	Pink	Sample	2	Sentinel	NoCt				NoCt
185	Pt03	Pink	Sample	2	Sentinel	NoCt				NoCt
186	Pt03	Pink	Sample	2	Sentinel	NoCt				NoCt
190	Pt04	Pink	Sample	2	Sentinel	NoCt				NoCt
191	Pt04	Pink	Sample	2	Sentinel	NoCt				NoCt
192	Pt04	Pink	Sample	2	Sentinel	NoCt				NoCt
253	Pt03	Pink	Sample	4	Donor	33.1747	10.7717	0.0397324	-1.40086	38.1987	0.37815
254	Pt03	Pink	Sample	4	Donor	28.7452	206.439	0.808504	-0.0923179	36.1595	1.47261
255	Pt03	Pink	Sample	4	Donor	NoCt				NoCt
259	Pt04	Pink	Sample	4	Donor	28.3541	267.928	1.05489	0.0232054	NoCt
260	Pt04	Pink	Sample	4	Donor	27.0477	640.15	2.56534	0.409146	35.3931	2.45459
261	Pt04	Pink	Sample	4	Donor	24.3884	3768.95	15.6571	1.19471	33.7064	7.55679
256	Pt03	Pink	Sample	4	Sentinel	NoCt				NoCt
257	Pt03	Pink	Sample	4	Sentinel	NoCt				NoCt
258	Pt03	Pink	Sample	4	Sentinel	NoCt				NoCt
262	Pt04	Pink	Sample	4	Sentinel	NoCt				NoCt
263	Pt04	Pink	Sample	4	Sentinel	NoCt				NoCt
264	Pt04	Pink	Sample	4	Sentinel	NoCt				NoCt
277	Pt03	Pink	Sample	6	Donor	30.7288	55.0132	0.209749	-0.678299	NoCt
278	Pt03	Pink	Sample	6	Donor	28.187	299.503	1.18187	0.0725696	37.6444	0.547186
279	Pt03	Pink	Sample	6	Donor	36.2265	1.40822	0.00498426	-2.3024	36.7207	1.01296
283	Pt04	Pink	Sample	6	Donor	34.234	5.31601	0.0193296	-1.71378	NoCt
284	Pt04	Pink	Sample	6	Donor	30.1185	82.6361	0.31768	-0.498011	NoCt
285	Pt04	Pink	Sample	6	Donor	30.0728	85.192	0.327708	-0.484513	NoCt
280	Pt03	Pink	Sample	6	Sentinel	NoCt				NR
281	Pt03	Pink	Sample	6	Sentinel	NoCt				NR
282	Pt03	Pink	Sample	6	Sentinel	NoCt				NR
286	Pt04	Pink	Sample	6	Sentinel	NoCt				NR
287	Pt04	Pink	Sample	6	Sentinel	NoCt				NR
288	Pt04	Pink	Sample	6	Sentinel	NoCt				NR
397	Pt03	Pink	Sample	12	Donor	32.9203	12.7626	0.0472385	-1.3257	NoCt
398	Pt03	Pink	Sample	12	Donor	34.3042	5.07293	0.0184282	-1.73452	NoCt
399	Pt03	Pink	Sample	12	Donor	33.7801	7.19461	0.0263215	-1.57969	NoCt
403	Pt04	Pink	Sample	12	Donor	33.174	10.7767	0.0397513	-1.40065	NoCt
404	Pt04	Pink	Sample	12	Donor	31.6607	29.5558	0.111276	-0.953599	NoCt
405	Pt04	Pink	Sample	12	Donor	34.3805	4.82126	0.0174959	-1.75706	NoCt
400	Pt03	Pink	Sample	12	Sentinel	NoCt				NR
401	Pt03	Pink	Sample	12	Sentinel	NoCt				NR
402	Pt03	Pink	Sample	12	Sentinel	NoCt				NR
406	Pt04	Pink	Sample	12	Sentinel	NoCt				NR
407	Pt04	Pink	Sample	12	Sentinel	NoCt				NR
408	Pt04	Pink	Sample	12	Sentinel	NoCt				NR
469	Pt03	Pink	Sample	14	Donor	NoCt				NoCt
470	Pt03	Pink	Sample	14	Donor	33.8918	6.67823	0.0243954	-1.61269	35.0661	3.05257
471	Pt03	Pink	Sample	14	Donor	33.5772	8.23662	0.0302165	-1.51976	NoCt
475	Pt04	Pink	Sample	14	Donor	33.9413	6.46157	0.0235882	-1.62731	NoCt
476	Pt04	Pink	Sample	14	Donor	35.4373	2.38329	0.00852593	-2.06926	NoCt
477	Pt04	Pink	Sample	14	Donor	34.0159	6.14787	0.0224204	-1.64936	NoCt
472	Pt03	Pink	Sample	14	Sentinel	NoCt				NR
473	Pt03	Pink	Sample	14	Sentinel	NoCt				NR
474	Pt03	Pink	Sample	14	Sentinel	NoCt				NR
478	Pt04	Pink	Sample	14	Sentinel	NoCt				NR
479	Pt04	Pink	Sample	14	Sentinel	NoCt				NR
480	Pt04	Pink	Sample	14	Sentinel	NoCt				NR
541	Pt03	Pink	Sample	16	Donor	32.4041	18.0054	0.0671107	-1.17321	35.7111	1.98562
542	Pt03	Pink	Sample	16	Donor	31.5059	32.7685	0.12363	-0.907876	NoCt
543	Pt03	Pink	Sample	16	Donor	29.1247	160.289	0.624545	-0.204436	NoCt
547	Pt04	Pink	Sample	16	Donor	32.3533	18.625	0.0694679	-1.15822	NoCt
548	Pt04	Pink	Sample	16	Donor	33.4519	8.95425	0.032905	-1.48274	NoCt
549	Pt04	Pink	Sample	16	Donor	NoCt				NoCt
544	Pt03	Pink	Sample	16	Sentinel	NoCt				NR
545	Pt03	Pink	Sample	16	Sentinel	NoCt				NR
546	Pt03	Pink	Sample	16	Sentinel	NoCt				NR
550	Pt04	Pink	Sample	16	Sentinel	NoCt				NR
551	Pt04	Pink	Sample	16	Sentinel	NoCt				NR
552	Pt04	Pink	Sample	16	Sentinel	NoCt				NR
565	Pt03	Pink	Sample	18	Donor	35.2328	2.73142	0.0097984	-2.00884	NoCt
566	Pt03	Pink	Sample	18	Donor	33.9825	6.28642	0.022936	-1.63948	NoCt
567	Pt03	Pink	Sample	18	Donor	36.2813	1.35774	0.00480203	-2.31858	NoCt
571	Pt04	Pink	Sample	18	Donor	37.2938	0.691264	0.00241157	-2.6177	NoCt
572	Pt04	Pink	Sample	18	Donor	36.458	1.20685	0.00425816	-2.37078	NoCt
573	Pt04	Pink	Sample	18	Donor	33.7847	7.17253	0.0262391	-1.58105	NoCt
553	Pt01	Pink	Sample	18	Donor Neg. Con.	NoCt				NR
554	Pt01	Pink	Sample	18	Donor Neg. Con.	NoCt				NR
555	Pt01	Pink	Sample	18	Donor Neg. Con.	NoCt				NR
559	Pt02	Pink	Sample	18	Donor Neg. Con.	NoCt				NR
560	Pt02	Pink	Sample	18	Donor Neg. Con.	NoCt				NR
561	Pt02	Pink	Sample	18	Donor Neg. Con.	NoCt				NR
568	Pt03	Pink	Sample	18	Sentinel	NoCt				NR
569	Pt03	Pink	Sample	18	Sentinel	NoCt				NR
570	Pt03	Pink	Sample	18	Sentinel	NoCt				NR
574	Pt04	Pink	Sample	18	Sentinel	NoCt				NR
575	Pt04	Pink	Sample	18	Sentinel	NoCt				NR
576	Pt04	Pink	Sample	18	Sentinel	NoCt				NR
556	Pt01	Pink	Sample	18	Sentinel Neg. Con.	NoCt				NR
557	Pt01	Pink	Sample	18	Sentinel Neg. Con.	NoCt				NR
558	Pt01	Pink	Sample	18	Sentinel Neg. Con.	NoCt				NR
562	Pt02	Pink	Sample	18	Sentinel Neg. Con.	NoCt				NR
563	Pt02	Pink	Sample	18	Sentinel Neg. Con.	NoCt				NR
564	Pt02	Pink	Sample	18	Sentinel Neg. Con.	NoCt				NR
13	A03	Sockeye	Sample	1	Donor	27.0193	652.375	2.61534	0.417528	29.1528	157.31
14	A03	Sockeye	Sample	1	Donor	28.471	247.845	0.974275	-0.0113185	29.0697	166.273
15	A03	Sockeye	Sample	1	Donor	35.9658	1.67551	0.00595123	-2.22539	NoCt
19	A04	Sockeye	Sample	1	Donor	27.3356	528.349	2.10908	0.324093	30.9176	48.5073
20	A04	Sockeye	Sample	1	Donor	26.4229	970.927	3.92394	0.593722	31.6373	30.0203
21	A04	Sockeye	Sample	1	Donor	26.8942	709.134	2.8477	0.454495	27.3327	529.375
16	A03	Sockeye	Sample	1	Sentinel	NoCt				NoCt
17	A03	Sockeye	Sample	1	Sentinel	NoCt				NoCt
18	A03	Sockeye	Sample	1	Sentinel	NoCt				NoCt
22	A04	Sockeye	Sample	1	Sentinel	NoCt				34.2836	5.14295
23	A04	Sockeye	Sample	1	Sentinel	NoCt				34.5778	4.2271
24	A04	Sockeye	Sample	1	Sentinel	NoCt				36.6774	1.04264
61	A03	Sockeye	Sample	2	Donor	28.3751	264.211	1.03995	0.0170142	29.0362	170.026
62	A03	Sockeye	Sample	2	Donor	27.6461	429.557	1.70753	0.232369	33.0502	11.7036
63	A03	Sockeye	Sample	2	Donor	27.6781	420.491	1.67077	0.222916	26.7391	786.375
67	A04	Sockeye	Sample	2	Donor	27.5659	453.153	1.80328	0.256064	24.0405	4752.95
68	A04	Sockeye	Sample	2	Donor	30.8543	50.5958	0.192579	-0.71539	32.5026	16.8604
69	A04	Sockeye	Sample	2	Donor	28.2928	279.113	1.09983	0.0413272	30.4095	68.0643
64	A03	Sockeye	Sample	2	Sentinel	NoCt				NoCt
65	A03	Sockeye	Sample	2	Sentinel	NoCt				NoCt
66	A03	Sockeye	Sample	2	Sentinel	NoCt				NoCt
70	A04	Sockeye	Sample	2	Sentinel	NoCt				NoCt
71	A04	Sockeye	Sample	2	Sentinel	NoCt				NoCt
72	A04	Sockeye	Sample	2	Sentinel	NoCt				NoCt
109	A03	Sockeye	Sample	4	Donor	30.278	74.2979	0.285009	-0.545141	24.6766	3110.19
110	A03	Sockeye	Sample	4	Donor	29.3192	140.798	0.547157	-0.261888	29.7678	104.399
111	A03	Sockeye	Sample	4	Donor	31.4478	34.0626	0.128613	-0.890714	32.015	23.3384
115	A04	Sockeye	Sample	4	Donor	28.9139	184.47	0.720815	-0.142176	26.7793	765.545
116	A04	Sockeye	Sample	4	Donor	NoCt				NoCt
117	A04	Sockeye	Sample	4	Donor	29.7763	103.81	0.400932	-0.39693	28.1888	299.14
112	A03	Sockeye	Sample	4	Sentinel	NoCt				34.8884	3.43652
113	A03	Sockeye	Sample	4	Sentinel	NoCt				33.4014	9.26058
114	A03	Sockeye	Sample	4	Sentinel	NoCt				33.388	9.34383
118	A04	Sockeye	Sample	4	Sentinel	NoCt				35.971	1.66979
119	A04	Sockeye	Sample	4	Sentinel	NoCt				NoCt
120	A04	Sockeye	Sample	4	Sentinel	NoCt				NoCt
205	A03	Sockeye	Sample	6	Donor	31.5363	32.1106	0.121098	-0.916864	35.1836	2.82252
206	A03	Sockeye	Sample	6	Donor	33.1976	10.6085	0.0391182	-1.40762	NoCt
207	A03	Sockeye	Sample	6	Donor	34.309	5.05652	0.0183674	-1.73595	NoCt
211	A04	Sockeye	Sample	6	Donor	31.2021	40.1247	0.152007	-0.818136	35.2652	2.67305
212	A04	Sockeye	Sample	6	Donor	35.0045	3.1805	0.0114447	-1.9414	NoCt
213	A04	Sockeye	Sample	6	Donor	30.8156	51.9182	0.197716	-0.703958	32.7989	13.8385
208	A03	Sockeye	Sample	6	Sentinel	NoCt				NR
209	A03	Sockeye	Sample	6	Sentinel	NoCt				NR
210	A03	Sockeye	Sample	6	Sentinel	NoCt				NR
214	A04	Sockeye	Sample	6	Sentinel	NoCt				NR
215	A04	Sockeye	Sample	6	Sentinel	NoCt				NR
216	A04	Sockeye	Sample	6	Sentinel	NoCt				NR
301	A03	Sockeye	Sample	12	Donor	35.251	2.69847	0.00967783	-2.01422	NoCt
302	A03	Sockeye	Sample	12	Donor	37.0646	0.80542	0.00281855	-2.54997	NoCt
303	A03	Sockeye	Sample	12	Donor	NoCt				NoCt
307	A04	Sockeye	Sample	12	Donor	37.8588	0.474318	0.00164213	-2.78459	NoCt
308	A04	Sockeye	Sample	12	Donor	36.7903	0.967023	0.00339666	-2.46895	NoCt
309	A04	Sockeye	Sample	12	Donor	33.2616	10.1655	0.0374522	-1.42652	35.4075	2.43107
304	A03	Sockeye	Sample	12	Sentinel	NoCt				NR
305	A03	Sockeye	Sample	12	Sentinel	NoCt				NR
306	A03	Sockeye	Sample	12	Sentinel	NoCt				NR
310	A04	Sockeye	Sample	12	Sentinel	NoCt				NR
311	A04	Sockeye	Sample	12	Sentinel	NoCt				NR
312	A04	Sockeye	Sample	12	Sentinel	NoCt				NR
349	A03	Sockeye	Sample	14	Donor	33.9535	6.40902	0.0233925	-1.63092	NoCt
350	A03	Sockeye	Sample	14	Donor	35.5023	2.28227	0.0081574	-2.08845	NoCt
351	A03	Sockeye	Sample	14	Donor	32.7504	14.2937	0.0530274	-1.2755	NoCt
355	A04	Sockeye	Sample	14	Donor	34.7232	3.8366	0.0138582	-1.85829	33.2529	10.2244
356	A04	Sockeye	Sample	14	Donor	NoCt				36.2352	1.40013
357	A04	Sockeye	Sample	14	Donor	34.1701	5.54736	0.0201882	-1.6949	NoCt
352	A03	Sockeye	Sample	14	Sentinel	NoCt				NR
353	A03	Sockeye	Sample	14	Sentinel	NoCt				NR
354	A03	Sockeye	Sample	14	Sentinel	NoCt				NR
358	A04	Sockeye	Sample	14	Sentinel	NoCt				NR
359	A04	Sockeye	Sample	14	Sentinel	NoCt				NR
360	A04	Sockeye	Sample	14	Sentinel	NoCt				NR
421	A03	Sockeye	Sample	16	Donor	35.6503	2.06775	0.00737585	-2.13219	36.1145	1.51741
422	A03	Sockeye	Sample	16	Donor	NoCt				NoCt
423	A03	Sockeye	Sample	16	Donor	35.1112	2.96215	0.0106436	-1.97291	36.1171	1.51479
427	A04	Sockeye	Sample	16	Donor	NoCt				33.6022	8.10061
428	A04	Sockeye	Sample	16	Donor	36.0655	1.56785	0.00556135	-2.25482	36.7553	0.989865
429	A04	Sockeye	Sample	16	Donor	29.7324	106.891	0.413076	-0.38397	35.0998	2.98458
424	A03	Sockeye	Sample	16	Sentinel	NoCt				NR
425	A03	Sockeye	Sample	16	Sentinel	NoCt				NR
426	A03	Sockeye	Sample	16	Sentinel	NoCt				NR
430	A04	Sockeye	Sample	16	Sentinel	NoCt				NR
431	A04	Sockeye	Sample	16	Sentinel	NoCt				NR
432	A04	Sockeye	Sample	16	Sentinel	NoCt				NR
493	A03	Sockeye	Sample	18	Donor	33.2354	10.3442	0.0381243	-1.4188	NoCt
494	A03	Sockeye	Sample	18	Donor	32.6852	14.9281	0.0554298	-1.25626	35.6494	2.06905
495	A03	Sockeye	Sample	18	Donor	35.9918	1.64674	0.005847	-2.23307	NoCt
499	A04	Sockeye	Sample	18	Donor	36.2799	1.35901	0.00480659	-2.31816	NoCt
500	A04	Sockeye	Sample	18	Donor	35.7216	1.97176	0.00702668	-2.15325	NoCt
501	A04	Sockeye	Sample	18	Donor	34.3603	4.8867	0.0177382	-1.75109	NoCt
481	A01	Sockeye	Sample	18	Donor Neg. Con.	NoCt				NR
482	A01	Sockeye	Sample	18	Donor Neg. Con.	NoCt				NR
483	A01	Sockeye	Sample	18	Donor Neg. Con.	NoCt				NR
487	A02	Sockeye	Sample	18	Donor Neg. Con.	NoCt				NR
488	A02	Sockeye	Sample	18	Donor Neg. Con.	NoCt				NR
489	A02	Sockeye	Sample	18	Donor Neg. Con.	NoCt				NR
496	A03	Sockeye	Sample	18	Sentinel	NoCt				NR
497	A03	Sockeye	Sample	18	Sentinel	NoCt				NR
498	A03	Sockeye	Sample	18	Sentinel	NoCt				NR
502	A04	Sockeye	Sample	18	Sentinel	NoCt				NR
503	A04	Sockeye	Sample	18	Sentinel	NoCt				NR
504	A04	Sockeye	Sample	18	Sentinel	NoCt				NR
484	A01	Sockeye	Sample	18	Sentinel Neg. Con.	NoCt				NR
485	A01	Sockeye	Sample	18	Sentinel Neg. Con.	NoCt				NR
486	A01	Sockeye	Sample	18	Sentinel Neg. Con.	NoCt				NR
490	A02	Sockeye	Sample	18	Sentinel Neg. Con.	NoCt				NR
491	A02	Sockeye	Sample	18	Sentinel Neg. Con.	NoCt				NR
492	A02	Sockeye	Sample	18	Sentinel Neg. Con.	NoCt				NR

## Sheet: Heterospecific cohab trial
RT-qPCR results from the heterospecific cohabitation trial. Ct values, copies/reaction (c/rxn), copies/ng RNA (c/ng RNA), and log10 c/ng RNA are given for each sample as well as mortalities. NS denotes no sample and NR denotes sample not run.
Sample No.	Tank	Species	Status	Weeks post-cohabitation	Mean kidney Ct	Mean kidney c/rxn	Mean Kidney c/ng RNA	Log10 mean kidney c/ng RNA
11	BrettC4	Atlantic	Sample	0	33.5615	8.32329	0.0443909	-1.35271
12	BrettC4	Atlantic	Sample	0	NoCt
13	BrettC4	Atlantic	Sample	0	33.8793	6.73417	0.0359156	-1.44472
14	BrettC4	Atlantic	Sample	0	31.3055	37.4538	0.199754	-0.699505
15	BrettC4	Atlantic	Sample	0	31.803	26.8808	0.143364	-0.843559
16	BrettC4	Atlantic	Sample	0	29.7756	103.859	0.553914	-0.256557
17	BrettC4	Atlantic	Sample	0	30.6228	59.0393	0.314876	-0.50186
18	BrettC4	Atlantic	Sample	0	38.7039	0.270013	0.00144007	-2.84162
19	BrettC4	Atlantic	Sample	0	29.0684	166.417	0.887557	-0.0518038
25	B01	Atlantic	Sample	2	NoCt
26	B01	Atlantic	Sample	2	30.4195	67.612	0.360597	-0.442978
27	B01	Atlantic	Sample	2	29.5123	123.786	0.660191	-0.18033
28	B01	Atlantic	Sample	2	25.9348	1344.26	7.16938	0.855482
29	B01	Atlantic	Sample	2	NoCt
35	B02	Atlantic	Sample	2	31.5206	32.4494	0.173064	-0.761794
36	B02	Atlantic	Sample	2	NoCt
37	B02	Atlantic	Sample	2	31.3968	35.2404	0.187949	-0.725961
38	B02	Atlantic	Sample	2	NoCt
39	B02	Atlantic	Sample	2	25.1052	2337.22	12.4652	1.0957
45	B01	Atlantic	Sample	4	NoCt
46	B01	Atlantic	Sample	4	NoCt
47	B01	Atlantic	Sample	4	25.8155	1455.57	7.76305	0.890033
48	B01	Atlantic	Sample	4	30.1552	80.6392	0.430076	-0.366455
49	B01	Atlantic	Sample	4	NoCt
55	B02	Atlantic	Sample	4	NoCt
56	B02	Atlantic	Sample	4	36.1064	1.52563	0.00813671	-2.08955
57	B02	Atlantic	Sample	4	33.2057	10.551	0.0562722	-1.24971
58	B02	Atlantic	Sample	4	NoCt
59	B02	Atlantic	Sample	4	23.985	4932.08	26.3044	1.42003
65	B01	Atlantic	Sample	6	33.6814	7.68377	0.0409801	-1.38743
66	B01	Atlantic	Sample	6	22.9153	10063.3	53.6707	1.72974
67	B01	Atlantic	Sample	6	33.3879	9.34433	0.0498364	-1.30245
68	B01	Atlantic	Sample	6	36.0502	1.58383	0.00844711	-2.07329
69	B01	Atlantic	Sample	6	NoCt
75	B02	Atlantic	Sample	6	29.4764	126.786	0.67619	-0.169931
76	B02	Atlantic	Sample	6	28.0515	327.83	1.74842	0.242647
77	B02	Atlantic	Sample	6	28.8816	188.491	1.00529	0.00228988
78	B02	Atlantic	Sample	6	NoCt
79	B02	Atlantic	Sample	6	31.3775	35.6974	0.190386	-0.720364
85	B01	Atlantic	Sample	10	23.4175	7200.15	38.4008	1.58434
86	B01	Atlantic	Sample	10	27.7418	403.006	2.14936	0.33231
87	B01	Atlantic	Sample	10	32.4984	16.9077	0.0901743	-1.04492
88	B01	Atlantic	Sample	10	29.9026	95.4299	0.50896	-0.293317
89	B01	Atlantic	Sample	10	NoCt
95	B02	Atlantic	Sample	10	NoCt
96	B02	Atlantic	Sample	10	25.8241	1447.26	7.71874	0.887546
97	B02	Atlantic	Sample	10	26.0214	1268.92	6.76759	0.830434
98	B02	Atlantic	Sample	10	32.6684	15.0968	0.0805164	-1.09412
99	B02	Atlantic	Sample	10	33.218	10.4649	0.0558127	-1.25327
105	B01	Atlantic	Sample	12	35.1611	2.86517	0.0152809	-1.81585
106	B01	Atlantic	Sample	12	26.1236	1185.27	6.32144	0.800816
107	B01	Atlantic	Sample	12	38.3534	0.341095	0.00181917	-2.74013
108	B01	Atlantic	Sample	12	31.2643	38.4956	0.20531	-0.687591
109	B01	Atlantic	Sample	12	37.6105	0.559686	0.00298499	-2.52506
115	B02	Atlantic	Sample	12	30.4159	67.7745	0.361464	-0.441935
116	B02	Atlantic	Sample	12	27.224	569.135	3.03539	0.482214
117	B02	Atlantic	Sample	12	38.7797	0.256707	0.00136911	-2.86356
118	B02	Atlantic	Sample	12	26.1575	1158.8	6.18026	0.791007
119	B02	Atlantic	Sample	12	NoCt
125	B01	Atlantic	Sample	15	26.3878	993.881	5.3007	0.724333
126	B01	Atlantic	Sample	15	31.6391	29.9836	0.159913	-0.796117
127	B01	Atlantic	Sample	15	36.3978	1.25625	0.00670001	-2.17392
128	B01	Atlantic	Sample	15	23.5908	6414.72	34.2118	1.53418
129	B01	Atlantic	Sample	15	28.1538	306.212	1.63313	0.213022
135	B02	Atlantic	Sample	15	30.6437	58.2244	0.31053	-0.507896
136	B02	Atlantic	Sample	15	25.1788	2225.25	11.868	1.07438
137	B02	Atlantic	Sample	15	32.7634	14.1701	0.0755736	-1.12163
138	B02	Atlantic	Sample	15	28.4618	249.364	1.32994	0.123833
139	B02	Atlantic	Sample	15	NoCt
3	B01	Atlantic	Mortality	1	30.0719	85.2423	0.454626	-0.342346
6	B01	Atlantic	Mortality	1	34.2333	5.31845	0.0283651	-1.54722
4	B01	Atlantic	Mortality	2	NoCt
5	B01	Atlantic	Mortality	3	34.879	3.45798	0.0184426	-1.73418
8	B01	Atlantic	Mortality	3	24.7212	3019.11	16.1019	1.20688
9	B01	Atlantic	Mortality	5	21.4708	26363.1	140.603	2.148
12	B02	Atlantic	Mortality	5	24.2241	4205.5	22.4293	1.35082
14	B02	Atlantic	Mortality	5	NoCt
11	B02	Atlantic	Mortality	6	35.6158	2.11584	0.0112845	-1.94752
16	B01	Atlantic	Mortality	6	33.0814	11.4627	0.0611345	-1.21371
1	B01	Atlantic	Mortality	7	16.7333	620394	3308.77	3.51967
15	B02	Atlantic	Mortality	7	29.5907	117.485	0.626584	-0.20302
13	B02	Atlantic	Mortality	8	27.3132	536.29	2.86022	0.456399
2	B02	Atlantic	Mortality	13	20.4936	50572.1	269.718	2.43091
10	B01	Atlantic	Mortality	13	24.6366	3194.18	17.0356	1.23136
1	BrettB2	Chinook	Sample	0	NoCt
2	BrettB2	Chinook	Sample	0	NoCt
3	BrettB2	Chinook	Sample	0	NoCt
4	BrettB2	Chinook	Sample	0	NoCt
5	BrettB2	Chinook	Sample	0	NoCt
6	BrettB2	Chinook	Sample	0	NoCt
7	BrettB2	Chinook	Sample	0	NoCt
8	BrettB2	Chinook	Sample	0	NoCt
9	BrettB2	Chinook	Sample	0	NoCt
10	BrettB2	Chinook	Sample	0	NoCt
20	B01	Chinook	Sample	2	NoCt
21	B01	Chinook	Sample	2	NoCt
22	B01	Chinook	Sample	2	NoCt
23	B01	Chinook	Sample	2	NoCt
24	B01	Chinook	Sample	2	NoCt
30	B02	Chinook	Sample	2	NoCt
31	B02	Chinook	Sample	2	NoCt
32	B02	Chinook	Sample	2	NoCt
33	B02	Chinook	Sample	2	NoCt
34	B02	Chinook	Sample	2	NoCt
40	B01	Chinook	Sample	4	NoCt
41	B01	Chinook	Sample	4	NoCt
42	B01	Chinook	Sample	4	NoCt
43	B01	Chinook	Sample	4	NoCt
44	B01	Chinook	Sample	4	NoCt
50	B02	Chinook	Sample	4	NoCt
51	B02	Chinook	Sample	4	NoCt
52	B02	Chinook	Sample	4	NoCt
53	B02	Chinook	Sample	4	NoCt
54	B02	Chinook	Sample	4	NoCt
60	B01	Chinook	Sample	6	NoCt
61	B01	Chinook	Sample	6	NoCt
62	B01	Chinook	Sample	6	NoCt
63	B01	Chinook	Sample	6	NoCt
64	B01	Chinook	Sample	6	NoCt
70	B02	Chinook	Sample	6	NoCt
71	B02	Chinook	Sample	6	NoCt
72	B02	Chinook	Sample	6	NoCt
73	B02	Chinook	Sample	6	NoCt
74	B02	Chinook	Sample	6	NoCt
80	B01	Chinook	Sample	10	NoCt
81	B01	Chinook	Sample	10	NoCt
82	B01	Chinook	Sample	10	NoCt
83	B01	Chinook	Sample	10	NoCt
84	B01	Chinook	Sample	10	NoCt
90	B02	Chinook	Sample	10	NoCt
91	B02	Chinook	Sample	10	NoCt
92	B02	Chinook	Sample	10	35.6839	2.02202	0.0107841	-1.96722
93	B02	Chinook	Sample	10	NoCt
94	B02	Chinook	Sample	10	NoCt
100	B01	Chinook	Sample	12	NoCt
101	B01	Chinook	Sample	12	NoCt
102	B01	Chinook	Sample	12	NoCt
103	B01	Chinook	Sample	12	NoCt
104	B01	Chinook	Sample	12	NoCt
110	B02	Chinook	Sample	12	NoCt
111	B02	Chinook	Sample	12	NoCt
112	B02	Chinook	Sample	12	NoCt
113	B02	Chinook	Sample	12	NoCt
114	B02	Chinook	Sample	12	34.165	5.56627	0.0296868	-1.52744
120	B01	Chinook	Sample	15	NoCt
121	B01	Chinook	Sample	15	NoCt
122	B01	Chinook	Sample	15	NoCt
123	B01	Chinook	Sample	15	NoCt
124	B01	Chinook	Sample	15	35.7002	2.0001	0.0106672	-1.97195
130	B02	Chinook	Sample	15	NoCt
131	B02	Chinook	Sample	15	33.2049	10.5569	0.0563036	-1.24946
132	B02	Chinook	Sample	15	NoCt
133	B02	Chinook	Sample	15	NoCt
134	B02	Chinook	Sample	15	NoCt
7	B01	Chinook	Mortality	2	NoCt
